# Supplementary material for: Combination of EphA2- and Wee1-Targeted Therapies in Endometrial Cancer
Source: Int J Mol Sci. 2023 Feb 15;24(4):3915. doi: 10.3390/ijms24043915 (PMC9962847; doi:10.3390/ijms24043915)
Supplement: Supplementary file 1 [file ijms-24-03915-s001.zip]

Archive with 1 entries (1 files):
- ijms-2114008-supplementary.pdf
